# Supplementary material for: Development and Validation of CXCR4 Nomogram-Based Immune Infiltration/Tumor Inflammation in Primary Glioblastoma
Source: Brain Sci. 2023 Aug 1;13(8):1152. doi: 10.3390/brainsci13081152 (PMC10452349; doi:10.3390/brainsci13081152)
Supplement: Supplementary file 1 [file brainsci-13-01152-s001.zip]

Archive with 1 entries (1 files):
- brainsci-2454685-supplementary.pdf
